# Supplementary material for: Role of the Bacterial Amyloid-like Hfq in Fluoroquinolone Fluxes
Source: Microorganisms. 2023 Dec 28;12(1):53. doi: 10.3390/microorganisms12010053 (PMC10819720; doi:10.3390/microorganisms12010053)
Supplement: Supplementary file 1 [file microorganisms-12-00053-s001.zip]

Archive with 1 entries (1 files):
- microorganisms-2772825-supplementary.pdf
